# Supplementary material for: Controlled Release of Volatile Antimicrobial Compounds from Mesoporous Silica Nanocarriers for Active Food Packaging Applications
Source: Int J Mol Sci. 2022 Jun 24;23(13):7032. doi: 10.3390/ijms23137032 (PMC9266657; doi:10.3390/ijms23137032)
Supplement: Supplementary file 1 [file ijms-23-07032-s001.zip]

Archive with 1 entries (1 files):
- ijms-1762672-supplementary.pdf
